# Supplementary material for: Anti-Inflammatory Actions of G-Protein-Coupled Estrogen Receptor 1 (GPER) and Brain-Derived Estrogen Following Cerebral Ischemia in Ovariectomized Rats
Source: Biology (Basel). 2023 Jan 9;12(1):99. doi: 10.3390/biology12010099 (PMC9855882; doi:10.3390/biology12010099)
Supplement: Supplementary file 1 [file biology-12-00099-s001.zip]

Archive with 1 entries (1 files):
- biology-2068044-supplementary.pdf
